# Supplementary material for: Transmembrane coupling of liquid-like protein condensates
Source: Nat Commun. 2023 Dec 4;14:8015. doi: 10.1038/s41467-023-43332-w (PMC10696066; doi:10.1038/s41467-023-43332-w)
Supplement: Supplementary file 10 — Source data [file 41467_2023_43332_MOESM10_ESM.xlsx]

## Sheet: Fig 1f
Figure 1f		Fluorescence intensity (AU)
	Time (s)	1st	2nd	3rd
	-3	176.502	227.498	164.522
	0	177.825	183.942	155.557
	3	116.084	113.795	113.236
	6	119.123	119.144	115.591
	9	122.378	122.684	118.228
	12	123.3	125.816	119.749
	15	125.567	128.089	120.159
	18	126.235	129.662	121.099
	21	127.087	130.872	122.369
	24	128.447	132.442	122.233
	27	129.328	133.268	122.798
	30	130.807	134.273	122.638
	33	131.354	134.325	122.749
	36	130.974	135.555	122.823
	39	130.836	135.956	123.08
	42	131.974	136.124	123.957
	45	131.8	136.878	124.835
	48	132.316	138.066	125.163
	51	132.848	138.055	125.122
	54	132.546	138.329	125.112
	57	133.404	138.989	124.892
	60	132.383	138.631	125.165

## Sheet: Fig 2c
Figure 2c
	100 mM NaCl	25 °C		27 °C		29 °C		31 °C		33 °C		35 °C		37 °C		39 °C
		P-rich	P-poor	P-rich	P-poor	P-rich	P-poor	P-rich	P-poor	P-rich	P-poor	P-rich	P-poor	P-rich	P-poor	P-rich	P-poor
	Fluorescence intensity (AU)	148.8	109.57	148.48	109.46	145.97	108.68	143.65	103.8	139.85	103.54	126.225	103.162	109.89	102.79	106.301	102.639
		153.14	108.94	152.78	109	141.35	108.2	141.21	104.14	144.96	103.71	125.375	103.025	111.53	102.99	108.295	103.454
		149.26	109.22	153.09	108.76	145.75	108.74	147.75	103.94	136.17	103.42	124.45	103.463	112.1	102.95	107.955	102.66
		150.72	109.1	151.59	108.58	144.24	108.62	146.93	104.63	135.51	102.67	122.625	103.15	114	102.91	107.66	102.515
		148.04	109.37	147.59	108.64	146.37	109.18	142.85	103.93	136.17	103.6	127.662	102.9	117.08	102.83	109.769	103.392
		150.72	109.66	146.64	109.43	147.79	109.17	141.2	104.03	141.41	102.79	125	103.025	114.81	102.76	107.173	102.557
		153.34	109.15	155.45	108.81	147.9	108.94	142.91	104.29	136.5	103.01	127.1	103.037	116.27	102.71	110.718	102.402
		149.17	107.94	152.12	108.41	146.52	108.21	140.1	104.61	136.5	104.11			114.87	103.04
		149.33	109.45	150.45	108.64	143.08	109.03	140.42	104.53	137.15	103.37			110.65	103.02
		148.22	108.71	152.12	108.73	149.16	108.29	142.63	104.55	141.21	103.65			107.06	103.29
	200 mM NaCl	25 °C		27 °C		29 °C		31 °C		32 °C
		P-rich	P-poor	P-rich	P-poor	P-rich	P-poor	P-rich	P-poor	P-rich	P-poor
	Fluorescence intensity (AU)	157.541	123.405	138.486	112.277	132.083	113.064	115.952	109.285	108.329
		150.622	121.189	134.619	112.598	131.333	113.493	119.048	108.774	107.973
		147.595	121.135	138.286	113.205	128.778	112.879	116.762	108.766	108.276
		150.378	121.324	138.714	113.473		113.55	116.385	108.781	108.783
		147.378	121.676	134.417	112.857		113.645	114.938	108.905	108.92
		150.27	121.088	136.5	110.652		113.554			108.648
		150.757	123.471	136.667	111.509		113.56			109.178
		151.649	120.676
		148.081	120.059
		148.081	120.412

## Sheet: Fig 3c
Figure 3c
	Position (µm)	Fluorescence intensity (AU)
	0	153.396
	0.065	153.348
	0.13	153.206
	0.195	152.978
	0.26	152.669
	0.325	152.287
	0.39	151.853
	0.455	151.413
	0.52	151.043
	0.585	150.823
	0.65	150.805
	0.715	150.966
	0.78	151.208
	0.845	151.393
	0.91	151.402
	0.975	151.196
	1.04	150.832
	1.105	150.44
	1.17	150.173
	1.235	150.15
	1.3	150.428
	1.365	150.988
	1.43	151.745
	1.495	152.573
	1.56	153.337
	1.625	153.927
	1.69	154.298
	1.755	154.491
	1.82	154.633
	1.885	154.919
	1.95	155.574
	2.015	156.8
	2.08	158.733
	2.145	161.404
	2.21	164.744
	2.275	168.61
	2.34	172.818
	2.405	177.183
	2.47	181.533
	2.535	185.7
	2.6	189.514
	2.665	192.793
	2.73	195.364
	2.795	197.109
	2.86	198.015
	2.925	198.21
	2.99	197.946
	3.055	197.549
	3.12	197.333
	3.185	197.527
	3.25	198.222
	3.315	199.35
	3.38	200.696
	3.445	201.943
	3.51	202.762
	3.575	202.921
	3.64	202.37
	3.705	201.26
	3.77	199.886
	3.835	198.567
	3.9	197.545
	3.965	196.92
	4.03	196.662
	4.095	196.669
	4.16	196.84
	4.225	197.114
	4.29	197.462
	4.355	197.847
	4.42	198.192
	4.485	198.372
	4.55	198.263
	4.615	197.798
	4.68	197.008
	4.745	196.028
	4.81	195.049
	4.875	194.254
	4.94	193.74
	5.005	193.485
	5.07	193.364
	5.135	193.224
	5.2	192.983
	5.265	192.719
	5.33	192.677
	5.395	193.205
	5.46	194.625
	5.525	197.107
	5.59	200.599
	5.655	204.837
	5.72	209.423
	5.785	213.926
	5.85	217.976
	5.915	221.308
	5.98	223.787
	6.045	225.41
	6.11	226.292
	6.175	226.651
	6.24	226.753
	6.305	226.846
	6.37	227.102
	6.435	227.582
	6.5	228.259
	6.565	229.066
	6.63	229.952
	6.695	230.905
	6.76	231.949
	6.825	233.109
	6.89	234.389
	6.955	235.753
	7.02	237.128
	7.085	238.408
	7.15	239.468
	7.215	240.182
	7.28	240.448
	7.345	240.23
	7.41	239.583
	7.475	238.651
	7.54	237.622
	7.605	236.649
	7.67	235.784
	7.735	234.952
	7.8	234.007
	7.865	232.826
	7.93	231.409
	7.995	229.922
	8.06	228.659
	8.125	227.931
	8.19	227.956
	8.255	228.779
	8.32	230.263
	8.385	232.149
	8.45	234.14
	8.515	235.987
	8.58	237.538
	8.645	238.76
	8.71	239.715
	8.775	240.534
	8.84	241.368
	8.905	242.342
	8.97	243.497
	9.035	244.755
	9.1	245.912
	9.165	246.698
	9.23	246.871
	9.295	246.321
	9.36	245.121
	9.425	243.501
	9.49	241.764
	9.555	240.181
	9.62	238.918
	9.685	238.01
	9.75	237.379
	9.815	236.876
	9.88	236.334
	9.945	235.611
	10.01	234.626
	10.075	233.37
	10.14	231.888
	10.205	230.254
	10.27	228.52
	10.335	226.678
	10.4	224.629
	10.465	222.183
	10.53	219.087
	10.595	215.085
	10.66	210.003
	10.725	203.82
	10.79	196.704
	10.855	188.999
	10.92	181.151
	10.985	173.62
	11.05	166.792
	11.115	160.933
	11.18	156.178
	11.245	152.559
	11.31	150.024
	11.375	148.466
	11.44	147.731
	11.505	147.633
	11.57	147.97
	11.635	148.544
	11.7	149.182
	11.765	149.742
	11.83	150.131
	11.895	150.309
	11.96	150.297
	12.025	150.167
	12.09	150.006
	12.155	149.882
	12.22	149.818
	12.285	149.791
	12.35	149.766
	12.415	149.724
	12.48	149.693
	12.545	149.746
	12.61	149.978
	12.675	150.466
	12.74	151.236
	12.805	152.227
	12.87	153.301
	12.935	154.27
	13	154.943
	13.065	155.185

## Sheet: Fig 3g
Figure 3g		Fluorescence intensity (AU)
	Position (µm)	0 s	20 s
	0	128.534	128.536
	0.065	128.169	128.335
	0.13	127.105	128.003
	0.195	125.461	128.013
	0.26	123.586	128.432
	0.325	122.093	128.75
	0.39	121.383	128.37
	0.455	121.197	127.262
	0.52	121.062	126.118
	0.585	121.099	125.834
	0.65	121.825	126.829
	0.715	123.185	128.835
	0.78	124.403	131.174
	0.845	124.892	133.077
	0.91	124.846	134.03
	0.975	124.78	134.244
	1.04	124.88	134.728
	1.105	125.063	136.588
	1.17	125.379	140.285
	1.235	125.976	145.751
	1.3	126.75	152.81
	1.365	127.407	160.944
	1.43	127.962	168.993
	1.495	128.817	175.878
	1.56	130.089	181.665
	1.625	131.155	187.4
	1.69	131.199	193.841
	1.755	130.097	200.596
	1.82	128.577	206.453
	1.885	127.608	210.408
	1.95	127.835	212.382
	2.015	129.486	213.024
	2.08	132.569	212.952
	2.145	136.941	212.378
	2.21	142.023	211.429
	2.275	146.719	210.47
	2.34	150.196	210.004
	2.405	152.84	210.45
	2.47	155.898	211.973
	2.535	160.006	214.22
	2.6	164.452	216.269
	2.665	167.905	217.173
	2.73	169.567	216.715
	2.795	169.69	215.671
	2.86	169.272	215.291
	2.925	169.151	216.256
	2.99	169.363	217.984
	3.055	169.522	219.104
	3.12	169.571	218.839
	3.185	169.755	217.827
	3.25	170.017	217.321
	3.315	169.843	217.647
	3.38	168.807	217.77
	3.445	167.183	216.421
	3.51	165.927	213.321
	3.575	165.963	209.37
	3.64	167.323	206.046
	3.705	169.001	204.519
	3.77	169.793	204.781
	3.835	169.228	205.541
	3.9	167.69	205.478
	3.965	165.963	204.606
	4.03	164.875	203.901
	4.095	164.983	203.626
	4.16	166.176	202.751
	4.225	167.626	200.32
	4.29	168.256	196.787
	4.355	167.242	193.507
	4.42	164.287	191.181
	4.485	159.855	189.267
	4.55	155.164	186.786
	4.615	151.423	183.192
	4.68	148.728	178.416
	4.745	146.006	172.584
	4.81	142.335	166.047
	4.875	138.023	159.511
	4.94	134.187	153.903
	5.005	131.61	149.984
	5.07	130.219	147.828
	5.135	129.452	146.603
	5.2	128.929	145.106
	5.265	128.731	142.648
	5.33	129.117	139.289
	5.395	130.06	135.434
	5.46	131.094	131.652
	5.525	131.613	128.685
	5.59	131.398	127.036
	5.655	130.754	126.49
	5.72	130.122	126.408
	5.785	129.804	126.429
	5.85	130.015	126.566
	5.915	130.715	126.764
	5.98	131.357	126.845
	6.045	131.294	126.868
	6.11	130.518	127.193
	6.175	129.677	128.098
	6.24	129.369	129.475
	6.305	129.636	130.857
	6.37	130.022	131.68
	6.435	129.914	131.644
	6.5	128.937	130.954
	6.565	127.292	130.158
	6.63	125.737	129.666
	6.695	125.102	129.523

## Sheet: Fig 4b
Figure 4b		Fluorescence intensity (AU)
	Position (µm)	Protein channel	Lipid channel
	0	144.871	228.831
	0.065	145.004	228.56
	0.13	145.283	227.716
	0.195	145.426	226.251
	0.26	145.185	224.215
	0.325	144.489	221.862
	0.39	143.484	219.686
	0.455	142.464	218.314
	0.52	141.776	218.189
	0.585	141.735	219.218
	0.65	142.52	220.724
	0.715	144.077	221.842
	0.78	146.106	222.041
	0.845	148.18	221.346
	0.91	149.931	220.149
	0.975	151.162	218.915
	1.04	151.817	218.003
	1.105	151.89	217.633
	1.17	151.395	217.894
	1.235	150.434	218.815
	1.3	149.238	220.428
	1.365	148.115	222.685
	1.43	147.317	225.25
	1.495	146.938	227.4
	1.56	146.928	228.286
	1.625	147.177	227.441
	1.69	147.592	225.128
	1.755	148.137	222.189
	1.82	148.829	219.456
	1.885	149.74	217.188
	1.95	151.01	214.977
	2.015	152.863	212.149
	2.08	155.593	208.318
	2.145	159.459	203.65
	2.21	164.531	198.744
	2.275	170.554	194.268
	2.34	176.951	190.623
	2.405	182.969	187.802
	2.47	187.916	185.512
	2.535	191.397	183.43
	2.6	193.443	181.416
	2.665	194.474	179.558
	2.73	195.094	178.088
	2.795	195.821	177.221
	2.86	196.92	176.952
	2.925	198.438	176.976
	2.99	200.334	176.88
	3.055	202.571	176.566
	3.12	205.053	176.487
	3.185	207.523	177.344
	3.25	209.519	179.416
	3.315	210.482	182.143
	3.38	209.976	184.438
	3.445	207.881	185.445
	3.51	204.48	185.104
	3.575	200.407	184.06
	3.64	196.51	183.117
	3.705	193.656	182.732
	3.77	192.472	182.888
	3.835	193.1	183.335
	3.9	195.139	183.904
	3.965	197.863	184.62
	4.03	200.567	185.528
	4.095	202.788	186.479
	4.16	204.27	187.134
	4.225	204.833	187.239
	4.29	204.335	186.894
	4.355	202.792	186.522
	4.42	200.492	186.529
	4.485	197.99	186.958
	4.55	195.924	187.45
	4.615	194.773	187.55
	4.68	194.662	187.076
	4.745	195.327	186.254
	4.81	196.288	185.523
	4.875	197.114	185.178
	4.94	197.614	185.1
	5.005	197.838	184.788
	5.07	197.934	183.697
	5.135	198	181.665
	5.2	198.049	179.142
	5.265	198.084	177.018
	5.33	198.153	176.135
	5.395	198.339	176.774
	5.46	198.675	178.473
	5.525	199.097	180.301
	5.59	199.468	181.399
	5.655	199.646	181.384
	5.72	199.529	180.363
	5.785	199.063	178.705
	5.85	198.249	176.884
	5.915	197.165	175.463
	5.98	195.979	175.005
	6.045	194.918	175.817
	6.11	194.21	177.736
	6.175	194.044	180.232
	6.24	194.52	182.777
	6.305	195.606	185.1
	6.37	197.085	187.116
	6.435	198.553	188.685
	6.5	199.504	189.539
	6.565	199.517	189.419
	6.63	198.467	188.219
	6.695	196.622	185.964
	6.76	194.556	182.784
	6.825	192.896	179.02
	6.89	192.06	175.315
	6.955	192.153	172.433
	7.02	193.05	170.812
	7.085	194.518	170.281
	7.15	196.232	170.248
	7.215	197.748	170.169
	7.28	198.609	169.832
	7.345	198.64	169.221
	7.41	198.187	168.256
	7.475	198.045	166.761
	7.54	199.036	164.646
	7.605	201.576	162.048
	7.67	205.509	159.251
	7.735	210.296	156.577
	7.8	215.357	154.348
	7.865	220.318	152.871
	7.93	225.038	152.287
	7.995	229.469	152.384
	8.06	233.474	152.616
	8.125	236.749	152.438
	8.19	238.915	151.727
	8.255	239.752	150.908
	8.32	239.387	150.621
	8.385	238.282	151.188
	8.45	237	152.363
	8.515	235.956	153.565
	8.58	235.314	154.368
	8.645	235.033	154.759
	8.71	234.943	154.973
	8.775	234.787	155.15
	8.84	234.268	155.203
	8.905	233.136	154.981
	8.97	231.332	154.482
	9.035	229.068	153.876
	9.1	226.763	153.335
	9.165	224.824	152.906
	9.23	223.447	152.548
	9.295	222.6	152.254
	9.36	222.193	152.063
	9.425	222.232	151.959
	9.49	222.783	151.792
	9.555	223.804	151.4
	9.62	225.04	150.849
	9.685	226.148	150.488
	9.75	226.95	150.701
	9.815	227.586	151.532
	9.88	228.389	152.6
	9.945	229.598	153.408
	10.01	231.181	153.749
	10.075	232.896	153.812
	10.14	234.508	153.934
	10.205	235.958	154.282
	10.27	237.375	154.791
	10.335	238.955	155.378
	10.4	240.771	156.13
	10.465	242.644	157.231
	10.53	244.158	158.699
	10.595	244.842	160.267
	10.66	244.399	161.546
	10.725	242.847	162.295
	10.79	240.552	162.538
	10.855	238.164	162.427
	10.92	236.476	162.04
	10.985	236.169	161.316
	11.05	237.517	160.231
	11.115	240.175	159
	11.18	243.219	158.017
	11.245	245.481	157.509
	11.31	246.067	157.289
	11.375	244.782	156.918
	11.44	242.226	156.147
	11.505	239.504	155.153
	11.57	237.705	154.363
	11.635	237.456	154.121
	11.7	238.769	154.497
	11.765	241.163	155.306
	11.83	243.877	156.187
	11.895	246.044	156.759
	11.96	246.86	156.863
	12.025	245.836	156.733
	12.09	243.058	156.881
	12.155	239.281	157.737
	12.22	235.685	159.361
	12.285	233.376	161.46
	12.35	232.864	163.606
	12.415	233.803	165.454
	12.48	235.129	166.847
	12.545	235.551	167.813
	12.61	234.159	168.454
	12.675	230.816	168.848
	12.74	226.115	169.078
	12.805	220.951	169.381
	12.87	216.02	170.168
	12.935	211.584	171.77
	13	207.619	174.104
	13.065	204.117	176.605
	13.13	201.253	178.538
	13.195	199.25	179.42
	13.26	198.132	179.287
	13.325	197.623	178.671
	13.39	197.304	178.348
	13.455	196.853	178.955
	13.52	196.145	180.67
	13.585	195.168	183.167
	13.65	193.895	185.898
	13.715	192.239	188.51
	13.78	190.088	191.076
	13.845	187.313	193.951
	13.91	183.746	197.402
	13.975	179.214	201.336
	14.04	173.671	205.319
	14.105	167.335	208.817
	14.17	160.707	211.426
	14.235	154.429	212.973
	14.3	149.075	213.534
	14.365	145.02	213.42
	14.43	142.397	213.125
	14.495	141.114	213.201
	14.56	140.885	214.01
	14.625	141.313	215.467
	14.69	141.996	216.95
	14.755	142.612	217.602
	14.82	142.956	216.896
	14.885	142.93	215.022
	14.95	142.562	212.708
	15.015	142.021	210.669
	15.08	141.594	209.253
	15.145	141.579	208.537
	15.21	142.132	208.592
	15.275	143.173	209.522
	15.34	144.424	211.306
	15.405	145.57	213.673
	15.47	146.408	216.112
	15.535	146.894	217.976
	15.6	147.075	218.704
	15.665	146.991	218.151
	15.73	146.653	216.741
	15.795	146.091	215.199
	15.86	145.421	214.022
	15.925	144.846	213.218
	15.99	144.59	212.528
	16.055	144.779	211.842
	16.12	145.333	211.292
	16.185	145.964	210.989
	16.25	146.311	210.794
	16.315	146.135	210.446
	16.38	145.424	209.914
	16.445	144.354	209.52
	16.51	143.182	209.662
	16.575	142.172	210.407
	16.64	141.568	211.377
	16.705	141.54	212.015
	16.77	142.102	211.954
	16.835	143.049	211.212
	16.9	143.996	210.144
	16.965	144.523	209.234
	17.03	144.368	208.849
	17.095	143.558	209.056
	17.16	142.382	209.634
	17.225	141.235	210.253
	17.29	140.435	210.677
	17.355	140.153	210.821

## Sheet: Fig 4c
Figure 4c bottom line plot	Texas Red DHPE	Fluorescence intensity (AU)		BODIPY TR Ceramide	Fluorescence intensity (AU)		Oregon Green DHPE	Fluorescence intensity (AU)		NBD-DHPE	Fluorescence intensity (AU)		NBD-PC	Fluorescence intensity (AU)
	Position (µm)	RGG	Lipid	Position (µm)	RGG	Lipid	Position (µm)	RGG	Lipid	Position (µm)	RGG	Lipid	Position (µm)	RGG	Lipid
	0	101.917	238.667	0	121	215	0	132	339	0	143	258	0	175	150
	0.325	113.78	220.12	0.325	123.203	221.062	0.065	134.504	345.893	0.1625	128.466	255.059	0.1625	162.994	156.421
	0.65	111.002	199.935	0.65	119.844	203.781	0.13	129.204	321.725	0.325	138.738	239.409	0.325	155.231	148.9
	0.975	117.041	205.781	0.975	135.406	224.312	0.195	136.665	363.389	0.4875	129.349	268.311	0.4875	165.93	153.994
	1.3	109.854	218.226	1.3	140.812	217.875	0.26	140.903	377.062	0.65	137.119	273.137	0.65	172.631	149.738
	1.625	107.088	218.069	1.625	130.906	219.703	0.325	133.39	346.376	0.8125	148.805	244.88	0.8125	180.687	153.003
	1.95	103.915	214.629	1.95	125.875	221.438	0.39	134.023	325.998	0.975	147.562	278.709	0.975	165.632	146.243
	2.275	111.031	193.224	2.275	136.594	231.156	0.455	135.981	340.809	1.1375	135.715	269.082	1.1375	171.263	145.783
	2.6	104.744	206.077	2.6	128.75	202.625	0.52	134.401	328.527	1.3	135.954	254.403	1.3	165.756	164.02
	2.925	105.615	195.617	2.925	117.094	213.391	0.585	134.978	322.23	1.4625	139.433	268.09	1.4625	156.75	143.286
	3.25	107.032	205.639	3.25	131.469	179	0.65	139.369	315.767	1.625	145.357	250.41	1.625	163.68	150.41
	3.575	108.328	214.797	3.575	137.219	187.203	0.715	128.832	344.842	1.7875	139.724	235.778	1.7875	161.831	150.298
	3.9	112.557	215.007	3.9	139.875	191	0.78	144.008	308.68	1.95	137.067	252.284	1.95	163.702	145.154
	4.225	105.375	207.75	4.225	150.359	190.625	0.845	137.889	335.371	2.1125	146.391	255.97	2.1125	171.525	148.591
	4.55	106.696	222.535	4.55	132.219	164	0.91	134.84	334.034	2.275	144.143	243.757	2.275	166.625	132.784
	4.875	110.332	220.68	4.875	141.25	170.938	0.975	129.707	334.654	2.4375	141.8	240.1	2.4375	167.158	151.942
	5.2	109.544	219.336	5.2	145.25	158	1.04	115.739	306.778	2.6	139.512	249.452	2.6	155.712	165.517
	5.525	109.735	203.414	5.525	144.969	164	1.105	136.217	338.457	2.7625	120.324	240.805	2.7625	158.212	155.073
	5.85	108.3	209.085	5.85	161.281	173.5	1.17	150.841	344.776	2.925	144.043	257.499	2.925	158.721	158.509
	6.175	108.287	223.696	6.175	161.703	167.594	1.235	135.869	328.854	3.0875	138.235	257.871	3.0875	161.63	160.842
	6.5	104.342	231.66	6.5	149.875	177.562	1.3	132.408	324.099	3.25	134.325	251.276	3.25	165.708	163.718
	6.825	104.816	217.014	6.825	160.328	156.25	1.365	133.199	337.809	3.4125	131.624	264.323	3.4125	175.925	161.332
	7.15	108.365	204.809	7.15	162.094	159.5	1.43	128.645	339.213	3.575	131.966	258.297	3.575	167.039	148.652
	7.475	112.321	205.78	7.475	150	171.078	1.495	117.504	325.793	3.7375	142.829	253.389	3.7375	166.257	143.308
	7.8	115.189	215.106	7.8	164.75	163.375	1.56	132.438	327.044	3.9	140.463	244.569	3.9	168.374	147.252
	8.125	125.589	206.198	8.125	135.859	172.531	1.625	137.729	317.627	4.0625	143.555	266.677	4.0625	162.67	140.901
	8.45	124.667	191.667	8.45	142.812	179.906	1.69	134.969	329.02	4.225	148.341	269.046	4.225	168.992	144.201
	8.775	124.278	175.138	8.775	163.531	169.141	1.755	144.706	352.427	4.3875	146.687	244.714	4.3875	165.998	150.098
	9.1	127.844	170.413	9.1	158.25	167.625	1.82	145.782	348.446	4.55	145.606	242.359	4.55	180.165	155.07
	9.425	126.449	190.324	9.425	154.141	166	1.885	128.444	327.178	4.7125	131.577	251.948	4.7125	171.641	154.288
	9.75	124.452	165.087	9.75	152.969	183.062	1.95	136.063	325.788	4.875	130.174	262.31	4.875	171.962	150.629
	10.075	127.869	167.558	10.075	141.266	159.734	2.015	129.887	334.838	5.0375	144.788	265.298	5.0375	165	150.76
	10.4	133.477	172.803	10.4	149.5	166	2.08	131.289	337.516	5.2	141.209	265.381	5.2	177.889	145.181
	10.725	129.403	163.962	10.725	149.844	164.531	2.145	146.94	333.023	5.3625	139.508	256.219	5.3625	170.862	136.59
	11.05	131.235	161.702	11.05	139.5	167.25	2.21	140.008	360.483	5.525	146.437	246.378	5.525	165.502	148.853
	11.375	130.966	164.24	11.375	156.688	165.516	2.275	130.787	303.117	5.6875	144.859	253.204	5.6875	159.83	157.817
	11.7	128.455	165.518	11.7	127.938	160.5	2.34	126.567	318.389	5.85	140.858	263.119	5.85	152.256	143.327
	12.025	131.319	154.486	12.025	151.422	171.438	2.405	125.144	324.57	6.0125	152.328	253.934	6.0125	160.183	141.351
	12.35	123.174	157.536	12.35	144.625	162.625	2.47	129.964	342.742	6.175	153.627	232.509	6.175	168.316	144.411
	12.675	126.042	151.854	12.675	144.453	164.078	2.535	135.53	341.905	6.3375	154.037	235.311	6.3375	166.173	142.7
	13	126.208	152.83	13	141.875	166	2.6	136.222	333.529	6.5	176.261	225.319	6.5	162.127	143.504
	13.325	126.795	156.992	13.325	159.281	175.875	2.665	134.132	352.147	6.6625	179.23	205.763	6.6625	178.397	153.85
	13.65	118.982	159.02	13.65	139.406	172.875	2.73	137.165	326.617	6.825	202.884	206.657	6.825	189.781	147.731
	13.975	129.518	170.211	13.975	150.438	144.094	2.795	131.902	322.199	6.9875	214.57	205.854	6.9875	201.588	135.346
	14.3	129.877	171.967	14.3	152.125	166.688	2.86	118.769	301.789	7.15	202.499	220.713	7.15	217.631	140.596
	14.625	125.928	158.858	14.625	140.938	175.438	2.925	134.57	309.227	7.3125	230.038	202.89	7.3125	234.609	135.826
	14.95	127.312	171.183	14.95	146.625	161.094	2.99	138.752	375.987	7.475	251.41	203.161	7.475	278.514	125.664
	15.275	123.743	149.765	15.275	140.703	184.859	3.055	124.226	316.06	7.6375	247.522	222.935	7.6375	348.876	141.495
	15.6	129.103	162.593	15.6	129.25	189.75	3.12	124.579	307.1	7.8	238.161	208.535	7.8	375.363	144.191
	15.925	122.938	153.04	15.925	136.281	196.281	3.185	122.126	324.321	7.9625	232.075	213.212	7.9625	350.821	140.18
	16.25	125.337	163.239	16.25	142.688	206.688	3.25	123.475	316.057	8.125	221.17	210.208	8.125	377.751	136.701
	16.575	133.225	170.734	16.575	141.375	211.312	3.315	131.822	350.026	8.2875	228.684	201.371	8.2875	376.621	141.047
	16.9	129.583	162.667	16.9	116.438	200.875	3.38	137.119	340.651	8.45	233.028	204.684	8.45	357.12	135.364
	17.225	122.716	182.701	17.225	118.438	206.703	3.445	135.237	313.671	8.6125	227.081	198.739	8.6125	385.147	133.028
	17.55	129.643	157.527	17.55	119.562	204.125	3.51	145.378	335.228	8.775	228.495	192.249	8.775	397.078	136.804
	17.875	128.514	170.629	17.875	138.812	201.781	3.575	141.203	321.262	8.9375	226.307	196.296	8.9375	396.949	129.601
	18.2	128.361	159.83	18.2	124	204.375	3.64	129.346	313.015	9.1	243.37	189.144	9.1	395.564	128.477
	18.525	123.88	154.209	18.525	124.031	206.391	3.705	138.181	297.218	9.2625	215.817	194.587	9.2625	417.324	123.444
	18.85	115.024	156.852	18.85	120.562	201.219	3.77	132.673	321.247	9.425	226.538	192.373	9.425	379.496	127.461
	19.175	118.581	158.57	19.175	135.016	198.156	3.835	125.934	322.996	9.5875	248.575	219.74	9.5875	400.643	128.99
	19.5	118.52	149.307	19.5	117.062	217.688	3.9	99.923	334.77	9.75	250.084	223.761	9.75	395.203	134.894
	19.825	123.306	156.856	19.825	128.453	185.531	3.965	126.764	317.75	9.9125	240.954	219.047	9.9125	347.947	133.276
	20.15	121.919	164.615	20.15	135.062	207.906	4.03	131.954	338.706	10.075	218.5	191.235	10.075	381.76	138.52
	20.475	127.656	168.59	20.475	128.141	234.594	4.095	131.343	342.6	10.2375	236.916	194.073	10.2375	391.567	123.904
	20.8	138.405	163.584	20.8	133	198	4.16	145.587	328.177	10.4	245.79	195.344	10.4	398.35	136.223
	21.125	138.062	156.125				4.225	139.583	351.359	10.5625	217.4	205.101	10.5625	405.347	142.355
	21.45	126.998	162.679				4.29	137.795	353.567	10.725	225.379	202.824	10.725	420.478	131.341
	21.775	128.614	165.384				4.355	133.442	354.875	10.8875	222.882	200.836	10.8875	404.238	138.545
	22.1	126.174	160.519				4.42	126.951	332.931	11.05	239.453	210.468	11.05	391.348	135.708
	22.425	125.273	152.029				4.485	125.445	367.705	11.2125	245.367	174.77	11.2125	403.819	135.426
	22.75	126.185	171.546				4.55	140.391	342.824	11.375	257.972	187.354	11.375	418.472	128.545
	23.075	126.263	165.633				4.615	143.66	335.127	11.5375	235.335	205.674	11.5375	404.675	134.025
	23.4	131.252	160.414				4.68	142.365	321.417	11.7	231.748	197.602	11.7	405.466	128.218
	23.725	130.22	156.65				4.745	148.258	324.49	11.8625	232.592	185.162	11.8625	397.38	137.038
	24.05	135.221	155.335				4.81	137.304	297.565	12.025	230.111	178.722	12.025	393.615	138.637
	24.375	134.982	170.516				4.875	131.931	318.906	12.1875	230.425	180.682	12.1875	376.438	135.402
	24.7	128.718	177.755				4.94	122.15	332.542	12.35	214.65	180.654	12.35	365.898	140.109
	25.025	115.536	172.516				5.005	140.299	351.612	12.5125	233.687	186.893	12.5125	370.377	134.804
	25.35	126.667	180				5.07	136.815	338.915	12.675	220.808	200.451	12.675	398.196	136.056
	25.675	121.336	188.667				5.135	149.516	335.46	12.8375	230.527	189.908	12.8375	407.498	134.174
	26	115.804	205.515				5.2	145.702	317.228	13	238.577	194.413	13	414.576	132.945
	26.325	112.187	213.183				5.265	157.944	309.612	13.1625	216.036	202.382	13.1625	424.874	127.128
	26.65	108.069	237.562				5.33	175.603	313.594	13.325	229.942	178.679	13.325	430.662	127.283
	26.975	112.253	213.862				5.395	196.216	307.832	13.4875	231.601	229.572	13.4875	399.305	129.445
	27.3	110.805	210.319				5.46	213.67	316.99	13.65	240.372	204.708	13.65	390.923	135.359
	27.625	111.728	214.4				5.525	225.422	276.346	13.8125	240.483	191.648	13.8125	429.819	139.363
	27.95	116.363	227.75				5.59	254.957	250.131	13.975	217.272	211.093	13.975	388.86	130.242
	28.275	111.38	222.23				5.655	243.491	233.582	14.1375	224.72	218.249	14.1375	418.095	135.161
	28.6	109.835	206.63				5.72	260.117	221.265	14.3	214.37	204.559	14.3	404.86	135.465
	28.925	109.283	231.392				5.785	287	214.662	14.4625	237.382	205.74	14.4625	368.872	133.421
	29.25	107.933	235.945				5.85	276.135	217.512	14.625	224.277	179.311	14.625	416.134	136.549
	29.575	111.167	244.062				5.915	264.211	226.488	14.7875	232.278	188.126	14.7875	408.546	122.009
	29.9	110.658	209.171				5.98	255.252	251.949	14.95	225.58	184.513	14.95	382.584	132.479
	30.225	106.623	218.727				6.045	273.681	223.956	15.1125	233.817	175.983	15.1125	392.36	137.88
	30.55	99.1637	219.105				6.11	273.119	214.421	15.275	242.429	186.188	15.275	394.2	131.964
	30.875	104.948	218.496				6.175	280.373	252.747	15.4375	224.825	187.123	15.4375	405.882	138.958
	31.2	114.073	224.985				6.24	278.486	202.008	15.6	241.633	180.687	15.6	380.591	141.623
	31.525	109.409	231.261				6.305	236.171	197.175	15.7625	237.981	189.63	15.7625	397.714	146.152
	31.85	106.562	227.671				6.37	250	198.045	15.925	226.347	191.379	15.925	396.588	123.375
	32.175	107.203	231.005				6.435	279.85	217.261	16.0875	231.428	183.951	16.0875	399.776	137.154
	32.5	109.807	210.235				6.5	262.95	223.841	16.25	222.727	195.12	16.25	413.964	132.353
	32.825	110.168	219.819				6.565	237.776	204.555	16.4125	201.712	189.583	16.4125	421.366	127.111
	33.15	109.252	209.114				6.63	241.613	241.853	16.575	214.292	196.354	16.575	407.931	123.531
	33.475	107.906	221.125				6.695	249.008	221.142	16.7375	194	203	16.7375	394.727	122.519
	33.8	105.083	221.583				6.76	256.685	209.945	16.9	220.336	200.711	16.9	402.436	132.682
							6.825	253.848	204.962	17.0625	211.456	174.285	17.0625	409.11	137.303
							6.89	265.454	196.724	17.225	234.936	171.082	17.225	431.679	143.961
							6.955	261.501	220.55	17.3875	231.534	181.045	17.3875	408.913	142.695
							7.02	256.227	234.875	17.55	219.557	188.007	17.55	387.148	129.968
							7.085	268.04	232.5	17.7125	215.271	189.338	17.7125	355.848	134.688
							7.15	275.673	249.277	17.875	237.583	214.836	17.875	392.746	131.141
							7.215	283.049	241.202	18.0375	222.054	198.871	18.0375	386.293	134.179
							7.28	258.421	248.084	18.2	215.868	189.361	18.2	359.464	141.723
							7.345	275.604	253.291	18.3625	223.615	174.807	18.3625	322.356	133.438
							7.41	272.246	230.532	18.525	203.497	169.829	18.525	261.959	128.519
							7.475	281.084	219.619	18.6875	213.961	179.579	18.6875	227.758	163.338
							7.54	250.058	229.671	18.85	234.225	183.649	18.85	211.277	158.096
							7.605	251.437	232.336	19.0125	251.907	202.386	19.0125	199.454	163.599
							7.67	253.283	214.728	19.175	226.664	198.489	19.175	192.406	159.437
							7.735	236.862	229.357	19.3375	213.746	202.804	19.3375	153.129	151.398
							7.8	229.798	227.019	19.5	211.76	204.27	19.5	151.55	141.392
							7.865	258.457	219.844	19.6625	237.72	206.102	19.6625	178.409	143.692
							7.93	276.94	223.346	19.825	245.229	188.01	19.825	167.433	144.194
							7.995	255.206	214.447	19.9875	240.813	208.345	19.9875	153.336	143.522
							8.06	244.853	238.695	20.15	218.561	192.929	20.15	163.08	150.16
							8.125	244.285	221.279	20.3125	214.16	173.648	20.3125	159.586	148.023
							8.19	254.841	205.751	20.475	220.914	182.334	20.475	148.726	131.243
							8.255	264.384	221.095	20.6375	218.981	188.442	20.6375	159.417	147.372
							8.32	266.594	234.842	20.8	227.9	179.059	20.8	161.578	140.702
							8.385	272.318	247.249	20.9625	228.03	176.747	20.9625	156.203	143.317
							8.45	241.697	240.471	21.125	212.291	184.115	21.125	162.452	151.109
							8.515	256.571	230.362	21.2875	226.975	191.93	21.2875	166.919	146.109
							8.58	252.931	221.632	21.45	225.314	186.032	21.45	175.836	152.342
							8.645	253.769	213.273	21.6125	237.132	191.236	21.6125	153.62	145.635
							8.71	254.493	218.839	21.775	241.133	191.579	21.775	152.288	152.725
							8.775	248.582	222.13	21.9375	230.023	189.734	21.9375	146.984	154.355
							8.84	271.916	223.256	22.1	230.015	188.35	22.1	155.038	144.002
							8.905	267.778	226.119	22.2625	214.998	187.102	22.2625	161.477	143.703
							8.97	269.64	212.019	22.425	215.391	185.856	22.425	165.147	140.75
							9.035	271.652	222.869	22.5875	230.659	191.865	22.5875	165.051	141.069
							9.1	256.646	230.691	22.75	232.612	181.68	22.75	161.258	149.742
							9.165	248.364	237.612	22.9125	228.066	192.235	22.9125	170.556	159.005
							9.23	238.33	228.302	23.075	222.008	201.792	23.075	169.268	156.68
							9.295	275.849	218.187	23.2375	244.313	187.646	23.2375	147.856	152.917
							9.36	274.108	219.04	23.4	228.611	199.038	23.4	180.806	153.374
							9.425	277.613	197.017	23.5625	221.78	194.185	23.5625	177.235	152.264
							9.49	269.997	229.651	23.725	219.567	189.609	23.725	156.703	147.445
							9.555	264.406	234.74	23.8875	208.945	178.572	23.8875	153.53	148.702
							9.62	264.041	225.128	24.05	241.193	196.504	24.05	163.258	156.288
							9.685	236.577	239.543	24.2125	251.478	200.468	24.2125	158.386	150.585
							9.75	273.874	227.293	24.375	254.957	206.574	24.375	163.559	171.534
							9.815	261.707	234.436	24.5375	245.967	181.227	24.5375	160.94	141.037
							9.88	267.907	211.975	24.7	232.754	183.315	24.7	163.739	143.724
							9.945	267.804	206.354	24.8625	227.05	184.441	24.8625	159.171	140.109
							10.01	266.1	215.621	25.025	234.228	184.038	25.025	158.923	152.914
							10.075	253.141	223.674	25.1875	214.338	186.034	25.1875	173	150
							10.14	259.334	222.826	25.35	206.117	187.272
							10.205	243.689	213.084	25.5125	220.278	185.457
							10.27	260.824	224.27	25.675	234.044	178.861
							10.335	265.343	227.721	25.8375	228.747	182.235
							10.4	256.02	222.999	26	208.725	210.664
							10.465	250.548	207.377	26.1625	237.796	188.401
							10.53	240.451	223.659	26.325	249.052	202.592
							10.595	258.405	237.658	26.4875	237.181	199.886
							10.66	263.884	209.064	26.65	234.2	191.555
							10.725	264.446	247.011	26.8125	248.627	188.381
							10.79	252.635	251.267	26.975	201.435	195.136
							10.855	267.988	245.609	27.1375	205.314	203.751
							10.92	275.703	240.417	27.3	176.796	224.176
							10.985	282.968	229.616	27.4625	169.181	202.771
							11.05	257.161	208.405	27.625	157.177	232.308
							11.115	276.094	208.748	27.7875	150.455	228.32
							11.18	275.496	225.283	27.95	135.561	237.361
							11.245	274.51	225.47	28.1125	132.438	233.584
							11.31	279.017	227.558	28.275	134.772	233.299
							11.375	236.863	264.163	28.4375	142.694	241.339
							11.44	218.461	248.543	28.6	131.359	237.594
							11.505	227.887	229.765	28.7625	130.056	243.76
							11.57	251.353	233.48	28.925	135.322	233.852
							11.635	246.62	221.993	29.0875	127.434	242.538
							11.7	256.384	216.601	29.25	127.675	247.351
							11.765	255.655	221.154	29.4125	127.761	226.441
							11.83	263.477	221.02	29.575	127.964	265.777
							11.895	262.096	198.028	29.7375	137.415	209.305
							11.96	251.306	198.918	29.9	133.092	225.754
							12.025	253.739	209.797	30.0625	129.338	217.999
							12.09	282.851	225.38	30.225	126.247	223.086
							12.155	272.349	225.924	30.3875	139.626	219.405
							12.22	246.967	212.778	30.55	141.934	228.362
							12.285	274.454	212.157	30.7125	157.848	230.587
							12.35	263.695	212.854	30.875	155.935	250.397
							12.415	234.468	216.343	31.0375	135.21	234.732
							12.48	260.216	227.231	31.2	132.741	239.8
							12.545	281.766	234.925	31.3625	137.848	228.295
							12.61	265.693	223.194	31.525	133.135	226.024
							12.675	261.898	217.911	31.6875	134.8	226.086
							12.74	262.731	219.31	31.85	137.677	240.357
							12.805	240.976	218.016	32.0125	128.777	232.582
							12.87	268.696	192.533	32.175	130.664	223.463
							12.935	249.871	226.391	32.3375	130.407	229.277
							13	265.162	219.473	32.5	126.687	217.407
							13.065	249.226	235.718	32.6625	130.839	213.928
							13.13	253.202	213.085	32.825	142.502	227.366
							13.195	242.657	209.497	32.9875	153.11	225.365
							13.26	251.571	241.31	33.15	144.865	214.009
							13.325	232.334	223.57	33.3125	130.384	220.153
							13.39	247.947	225.024	33.475	137	186
							13.455	264.705	200.173
							13.52	249.966	242.559
							13.585	253.498	217.082
							13.65	246.653	223.261
							13.715	259.074	242.468
							13.78	261.955	234.312
							13.845	244.534	242.46
							13.91	248.521	242.242
							13.975	272.84	226.298
							14.04	263.111	219.317
							14.105	251.049	221.753
							14.17	247.537	226.47
							14.235	237.785	228.371
							14.3	244.486	235.754
							14.365	244.451	250.113
							14.43	228.383	247.727
							14.495	271.387	232.584
							14.56	269.997	231.42
							14.625	249.384	237.727
							14.69	258.274	228.809
							14.755	259.468	232.541
							14.82	237.695	215.847
							14.885	253.099	230.081
							14.95	236.036	238.166
							15.015	235.991	245.308
							15.08	244.188	249.32
							15.145	250.901	265.515
							15.21	236.52	232.049
							15.275	231.551	230.24
							15.34	243.948	238.461
							15.405	263.795	252.973
							15.47	255.015	235.998
							15.535	264.834	227.651
							15.6	253.078	233.324
							15.665	240.175	242.37
							15.73	254.812	235.871
							15.795	249.845	213.962
							15.86	263.021	223.579
							15.925	256.683	222.674
							15.99	246.337	209.581
							16.055	237.674	217.698
							16.12	233.464	233.58
							16.185	277.864	233.672
							16.25	246.102	224.699
							16.315	256.856	214.411
							16.38	254.18	241.175
							16.445	252.415	235.348
							16.51	230.983	229.392
							16.575	246.437	232.95
							16.64	262.729	230.273
							16.705	266.972	239.886
							16.77	261.473	246.853
							16.835	243.786	246.045
							16.9	270.05	258.373
							16.965	282.639	228.763
							17.03	262.942	244.459
							17.095	254.841	231.43
							17.16	266.718	227.975
							17.225	287.988	228.499
							17.29	259.323	210.297
							17.355	243.6	223.366
							17.42	261.858	215.354
							17.485	270.461	228.233
							17.55	266.739	243.522
							17.615	261.697	228.753
							17.68	267.254	238.115
							17.745	258.426	216.082
							17.81	263.793	216.708
							17.875	248.816	228.384
							17.94	250.694	221.817
							18.005	238.977	232.777
							18.07	265.437	230.87
							18.135	256.5	220.333
							18.2	260.935	231.605
							18.265	259.768	236.562
							18.33	256.808	234.713
							18.395	248.271	231.497
							18.46	252.935	222.259
							18.525	291.969	230.475
							18.59	257.911	222.964
							18.655	261.113	216.428
							18.72	258.963	236.695
							18.785	254.678	227.669
							18.85	249.473	239.656
							18.915	264.128	211.579
							18.98	266.027	220.112
							19.045	258.916	235.881
							19.11	259.875	242.841
							19.175	242.339	218.254
							19.24	232.886	235.285
							19.305	243.309	233.634
							19.37	247.471	230.889
							19.435	238.144	243.842
							19.5	238.816	242.62
							19.565	234.671	245.024
							19.63	245.294	242.518
							19.695	247.573	239.456
							19.76	225.684	227.979
							19.825	222.611	237.785
							19.89	249.346	248.617
							19.955	242.797	236.579
							20.02	251.859	229.931
							20.085	258.467	223.426
							20.15	246.613	217.833
							20.215	249.264	218.981
							20.28	235.048	236.26
							20.345	236.477	226.971
							20.41	239.723	234.223
							20.475	241.574	213.183
							20.54	242.082	220.634
							20.605	237.349	226.774
							20.67	250.742	241.171
							20.735	247.889	239.085
							20.8	250.157	229.96
							20.865	255.278	219.477
							20.93	242.372	203.594
							20.995	240.57	244.28
							21.06	265.212	246.22
							21.125	263.952	227.897
							21.19	253.298	230.263
							21.255	238.451	244.967
							21.32	222.673	227.169
							21.385	200.729	224.877
							21.45	194.652	258.434
							21.515	178.556	266.601
							21.58	169.579	284.552
							21.645	156.323	288.207
							21.71	156.068	316.342
							21.775	146.789	333.882
							21.84	153.094	326.786
							21.905	137.133	333.971
							21.97	131.249	333.207
							22.035	131.583	342.223
							22.1	142.58	349.657
							22.165	124.155	316.025
							22.23	138.247	317.926
							22.295	145.837	336.383
							22.36	135.523	326.182
							22.425	133.094	329.849
							22.49	134.833	329.842
							22.555	139.027	315.951
							22.62	132.36	330.005
							22.685	132.004	305.838
							22.75	130.974	283.485
							22.815	126.413	314.442
							22.88	141.892	330.937
							22.945	137.054	337.142
							23.01	131.333	340.4
							23.075	124.957	308.547
							23.14	133.197	310.378
							23.205	136.633	333.711
							23.27	124.722	342.436
							23.335	127.569	337.693
							23.4	128.605	330.585
							23.465	135.755	324.582
							23.53	138.885	314.149
							23.595	120.155	352.844
							23.66	128.481	341.422
							23.725	142.302	351.046
							23.79	148.942	332.351
							23.855	141.134	329.376
							23.92	129.307	325.226
							23.985	139.664	313.776
							24.05	137.43	342.915
							24.115	128.439	357.857
							24.18	127.33	337.814
							24.245	146.231	318.426
							24.31	139.64	303.277
							24.375	132.741	312.147
							24.44	132.482	335.683
							24.505	133.066	322.398
							24.57	140.397	306.067
							24.635	126.693	333.471
							24.7	119.379	307.926
							24.765	130.091	329.945
							24.83	134.528	331.933
							24.895	139.224	320.466
							24.96	131.872	303.178
							25.025	135.427	288.91
							25.09	121.838	321.19
							25.155	141.827	314.66
							25.22	143.219	313.493
							25.285	142.933	323.545
							25.35	130.642	346.324
							25.415	123.355	328.009
							25.48	136.046	331.822
							25.545	132.12	314.976
							25.61	127.802	313.487
							25.675	127.801	321.936
							25.74	137.149	307.517
							25.805	134.332	330.373
							25.87	136.66	303.091
							25.935	143.797	320.835
							26	128.955	334.868
							26.065	127.412	337.616
							26.13	145.467	346.159
							26.195	138.865	296.34
							26.26	127.74	322.76
							26.325	128.227	313.013
							26.39	128.75	316.183
							26.455	138.956	315.482
							26.52	133.414	314.811
							26.585	136.685	327.967
							26.65	136.663	315.261
							26.715	137.085	286.666
							26.78	143.777	297.651
							26.845	140.376	316.612
							26.91	135.945	321.558
							26.975	139.365	316.549
							27.04	137.897	323.765
							27.105	140.456	345.057
							27.17	142.41	328.853
							27.235	134	318

## Sheet: Fig 5d
Figure 5d		Aspect ratio
	t(s)	Uncoupled	Coupled
	0	1.926	2.34
	2	1.798	2.246
	4	1.532	2.278
	6	1.278	2.182
	8	1.172	2.134
	10	1.137	1.987
	12	1.121	1.89
	14	1.048	1.856
	16	1.073	1.768
	18	1.055	1.657
	20	1.062	1.58
	22	1.04	1.56
	24	1.067	1.398
	26	1.067	1.336
	28	1.073	1.249
	30	1.044	1.246
	32	1.074	1.221
	34	1.027	1.131
	36	1.04	1.13
	38	1.043	1.154
	40	1.003	1.11
	42	1.048	1.107
	44	1.037	1.087
	46	1.028	1.074
	48	1.049	1.134
	50	1.018	1.055
	52	1.025	1.069
	54	1.039	1.065
	56	1.039	1.055
	58	1.039	1.056
	60	1.072	1.037
	62	1.038	1.073
	64	1.031	1.081
	66	1.065	1.065
	68	1.08	1.04
	70	1.074	1.076
	72	1.125	1.043
	74	1.192	1.063
	76	1.13	1.079
	78	1.174	1.094

## Sheet: Fig 5f,g
Figure 5f,g (FRAP curve)
	Control	Normalized fluorescence intensity (n = 5)
	Time (s)
	0	0	0	0	0	0
	0.2	0.291907	0.324098	0.291611	0.343618	0.250286
	0.4	0.488185	0.408905	0.473888	0.470089	0.473697
	0.6	0.617239	0.652312	0.521018	0.573448	0.550694
	0.8	0.657003	0.644968	0.560603	0.634736	0.69303
	1	0.704686	0.683047	0.681311	0.664642	0.706152
	1.2	0.698892	0.708504	0.643039	0.711039	0.756903
	1.4	0.786706	0.771003	0.71218	0.757529	0.718364
	1.6	0.807489	0.814474	0.787047	0.76183	0.846182
	1.8	0.763559	0.819157	0.796234	0.781274	0.810296
	2	0.840817	0.799621	0.76839	0.819533	0.785672
	2.2	0.833249	0.840421	0.808392	0.817039	0.84476
	2.4	0.82514	0.828183	0.765934	0.856952	0.843973
	2.6	0.82454	0.819491	0.829642	0.824897	0.91404
	2.8	0.863665	0.836807	0.843076	0.816244	0.889031
	3	0.813831	0.878296	0.889446	0.860902	0.957574
	3.2	0.871598	0.844547	0.822498	0.82581	0.928985
	3.4	0.839334	0.881256	0.77685	0.946209	0.925024
	3.6	0.900805	0.900225	0.865316	0.885264	0.90817
	3.8	0.901686	0.858697	0.85217	0.867072	0.95124
	4	0.893911	0.852892	0.846129	0.912832	0.901675
	4.2	0.883493	0.85135	0.882226	0.926659	0.966582
	4.4	0.863946	0.873359	0.945508	0.895299	0.9857
	4.6	0.87882	0.927157	0.885322	0.88934	1.04861
	Protein-depleted
	Time (s)	Normalized fluorescence intensity (n = 16)
	0	0	0	0	0	0	0	0	0	0	0	0	0	0	0	0	0
	0.2	0.334478	0.0226	0.099646	0.330708	0.286159	0.317416	0.190884	0.339292	0.372362	0.315875	0.269133	0.422743	0.29824	0.27271	0.360076	0.23687
	0.4	0.46266	0.318016	0.301787	0.500342	0.420513	0.483714	0.341466	0.492503	0.544341	0.4556	0.468049	0.597922	0.532333	0.634736	0.497866	0.372398
	0.6	0.596018	0.504411	0.4328	0.578942	0.521892	0.577502	0.524555	0.560821	0.759658	0.55188	0.623916	0.686971	0.645658	0.632753	0.642766	0.528547
	0.8	0.707977	0.57815	0.57251	0.600143	0.520038	0.644678	0.561283	0.707623	0.734303	0.608357	0.637393	0.73813	0.662137	0.668696	0.657159	0.551378
	1	0.713985	0.631312	0.619873	0.686614	0.635904	0.728288	0.678393	0.720683	0.750452	0.689441	0.732071	0.761654	0.760431	0.750941	0.755912	0.645946
	1.2	0.785143	0.724771	0.628478	0.713093	0.621613	0.762062	0.703615	0.791369	0.852142	0.651839	0.763443	0.815461	0.763938	0.809096	0.784938	0.633944
	1.4	0.785806	0.767051	0.696171	0.733621	0.675493	0.807864	0.672496	0.777595	0.886407	0.692635	0.775159	0.778531	0.81536	0.955847	0.812285	0.638613
	1.6	0.863854	0.812794	0.749684	0.766925	0.744592	0.760743	0.673978	0.806032	0.80034	0.673291	0.772916	0.823729	0.811103	0.908598	0.784916	0.735923
	1.8	0.833674	0.8218	0.742811	0.747682	0.828425	0.806671	0.793463	0.848392	0.91214	0.676073	0.763307	0.808926	0.84841	0.895027	0.857833	0.730409
	2	0.870859	0.794416	0.780869	0.78397	0.743767	0.856786	0.835471	0.865416	0.933486	0.711789	0.826636	0.850234	0.845	0.741539	0.856133	0.740753
	2.2	0.927466	0.853996	0.787263	0.782804	0.727809	0.899523	0.784234	0.906428	1.00156	0.753958	0.917054	0.912745	0.867772	0.879532	0.82224	0.773763
	2.4	0.955293	0.890321	0.802156	0.845715	0.892784	0.845532	0.744685	0.909452	0.909264	0.755497	0.884305	0.828354	0.912047	0.927509	0.900981	0.777187
	2.6	0.917794	0.861701	0.812804	0.868656	0.778915	0.894019	0.804603	0.917173	0.953767	0.77628	0.947678	0.886753	0.893755	0.927354	0.87427	0.797889
	2.8	0.929963	0.935646	0.818838	0.86351	0.839251	0.864698	0.842982	0.840279	1.00559	0.807779	0.823604	0.895839	0.916837	1.02158	0.897469	0.757109
	3	0.987562	0.844751	0.82637	0.893894	0.85051	0.903369	0.848167	0.93771	0.932907	0.804217	0.880597	0.904825	0.939506	0.937066	0.912578	0.842504
	3.2	0.973586	0.860216	0.817262	0.851541	0.833177	0.908391	0.854881	0.894263	0.922457	0.821259	0.902985	0.904387	0.923717	0.9428	0.945105	0.785365
	3.4	0.982455	0.883361	0.88417	0.877139	0.863835	0.933022	0.906053	0.945207	0.985975	0.828957	0.899396	0.861631	0.955791	0.90719	0.911539	0.816443
	3.6	0.961784	0.862578	0.911327	0.87533	0.948974	0.896321	0.832195	0.862825	0.928986	0.756358	0.821243	0.886592	0.958004	0.927429	0.88315	0.830507
	3.8	0.984766	0.869496	0.921563	0.875701	0.854727	0.877831	0.962574	0.914163	0.99103	0.746847	0.886866	0.999379	0.96873	0.980823	0.876528	0.867409
	4	1.01972	0.955111	0.882705	0.923734	0.944185	0.896729	0.838105	0.944552	0.938779	0.835545	0.900185	0.914494	0.97392	0.971285	0.915306	0.852438
	4.2	0.995061	0.959693	0.899441	0.877133	0.920547	0.879451	0.965716	0.897241	1.01699	0.796817	0.905072	0.952476	0.943823	0.98376	0.955814	0.815145
	4.4	0.994736	0.923049	0.903833	0.868049	0.89125	0.991791	0.887564	0.929821	1.00093	0.81558	0.902127	0.917024	0.962232	0.909371	0.933924	0.834565
	4.6	0.975979	0.916816	0.869668	0.85934	0.902911	0.926656	0.926495	0.938858	1.09997	0.742953	0.867755	0.933502	1.01974	0.908751	0.961716	0.840231
	4.8	1.03756	0.889037	0.893448	0.876475	0.931606	0.958499	0.973554	0.8933	0.966796	0.796597	0.982346	0.994587	0.962839	0.963559	0.955968	0.841292
	5	1.02702	0.94701	0.894826	0.868087	0.857412	0.974534	0.960653	0.927311	0.975212	0.805328	0.896874	0.962109	0.955284	1.07073	0.944348	0.877082
	5.2	0.960647	0.902664	0.919138	0.912397	0.921368	0.94798	0.874886	0.91845	0.99436	0.77319	0.982208	0.974956	0.978621	1.01736	0.983807	0.875266
	5.4	1.01476	0.992379	0.902517	0.901397	0.959864	0.977594	0.883967	0.9578	1.0354	0.815966	0.890889	0.881998	0.979966	0.904441	0.860405	0.923217
	5.6	1.03216	0.961952	0.900168	0.917767	0.954059	0.961112	0.891963	0.948932	1.01601	0.849771	0.917958	0.950634	0.958824	0.937367	0.889553	0.854882
	5.8	1.04698	0.930152	0.959062	0.915933	0.93578	0.927782	0.936669	0.994132	1.05761	0.833635	0.951882	0.949702	0.976556	0.996425	0.990881	0.867492
	Uncoupled
	Time (s)	Normalized fluorescence intensity (n = 17)
	0	0	0	0	0	0	0	0	0	0	0	0	0	0	0	0	0	0
	0.2	0.010202	0.127148	0.130973	0.106956	0.191355	0.052278	0.188877	0.208784	0.22963	0.246642	0.20646	0.168124	0.209226	0.221405	0.187833	0.177613	0.149904
	0.4	0.241307	0.33163	0.290025	0.210261	0.284111	0.221163	0.337185	0.318497	0.337885	0.412656	0.302881	0.328121	0.354887	0.437853	0.323761	0.245488	0.291573
	0.6	0.334098	0.512565	0.410139	0.254015	0.439677	0.336297	0.441934	0.423505	0.442837	0.597496	0.440557	0.388909	0.440358	0.506723	0.529617	0.327172	0.329866
	0.8	0.453128	0.572976	0.507391	0.33183	0.510316	0.376709	0.526922	0.585572	0.496402	0.608946	0.588662	0.474901	0.559218	0.543363	0.549205	0.411174	0.430152
	1	0.549208	0.60474	0.582379	0.381875	0.556316	0.457561	0.550593	0.572461	0.560502	0.585904	0.658384	0.529146	0.613452	0.701208	0.624389	0.442773	0.45119
	1.2	0.568902	0.606877	0.616286	0.441311	0.57253	0.521542	0.645632	0.638144	0.631934	0.762428	0.630014	0.586485	0.567907	0.678562	0.661318	0.514975	0.541574
	1.4	0.650844	0.686628	0.683978	0.456101	0.615396	0.597185	0.66174	0.681615	0.673389	0.703261	0.765467	0.630887	0.626998	0.741163	0.643857	0.463381	0.569058
	1.6	0.743649	0.826272	0.745708	0.48701	0.654221	0.607239	0.72336	0.728612	0.701075	0.801646	0.709064	0.608363	0.656919	0.835791	0.622617	0.519845	0.598549
	1.8	0.712968	0.72511	0.745914	0.494634	0.693191	0.632139	0.756142	0.75637	0.717581	0.812325	0.790339	0.654588	0.618894	0.797531	0.656447	0.506852	0.676107
	2	0.768307	0.74559	0.817128	0.56491	0.70767	0.60869	0.761653	0.742446	0.739462	0.854066	0.758592	0.648926	0.726585	0.855091	0.696288	0.577125	0.654568
	2.2	0.794583	0.718192	0.824021	0.561939	0.719982	0.678559	0.785116	0.829081	0.767417	0.904134	0.769464	0.690214	0.703564	0.843207	0.85575	0.519889	0.691317
	2.4	0.775259	0.853213	0.844148	0.546545	0.687853	0.670216	0.841138	0.805152	0.753215	0.890151	0.819872	0.689733	0.719929	0.877283	0.682724	0.542562	0.682444
	2.6	0.850158	0.769601	0.884519	0.582528	0.753863	0.684594	0.779156	0.767861	0.804767	0.763956	0.826042	0.68778	0.72234	0.909961	0.890471	0.496478	0.740111
	2.8	0.794412	0.812653	0.914062	0.606865	0.775088	0.732535	0.843544	0.833869	0.822858	0.885658	0.882731	0.717977	0.842381	0.805102	0.650422	0.613237	0.711672
	3	0.84471	0.873692	0.84501	0.626926	0.775447	0.76774	0.860571	0.707104	0.822193	0.822197	0.840121	0.687114	0.803265	0.885715	0.904202	0.571602	0.734284
	3.2	0.827734	0.928591	0.921377	0.644041	0.781963	0.787643	0.846732	0.823125	0.840167	0.881339	0.88676	0.793165	0.853743	0.865592	0.861857	0.569747	0.732448
	3.4	0.831505	0.931816	0.938937	0.62457	0.810939	0.777527	0.855619	0.859719	0.85733	0.944307	0.918471	0.727802	0.833291	0.999861	0.794539	0.529287	0.775866
	3.6	0.874159	0.821255	0.887085	0.642858	0.77862	0.792078	0.85258	0.822798	0.831362	0.949296	0.898007	0.837827	0.857522	0.953208	0.723821	0.564466	0.744584
	3.8	0.852457	0.85959	0.964479	0.652911	0.809304	0.795055	0.77869	0.79719	0.857073	0.954377	0.915256	0.796171	0.921679	0.945609	1.00432	0.56478	0.781039
	4	0.832763	0.920093	0.979618	0.677349	0.771307	0.805628	0.901735	0.845387	0.831616	0.975321	0.976493	0.77387	0.894892	0.982351	0.859741	0.583832	0.798125
	4.2	0.916509	0.957396	0.975213	0.658413	0.808176	0.746088	0.914456	0.860849	0.8357	0.941831	0.912472	0.836515	0.829541	0.98278	0.960197	0.6337	0.843148
	4.4	0.884123	0.869252	0.915408	0.707328	0.82157	0.849752	0.887659	0.843476	0.903888	0.973011	0.966563	0.790464	0.855821	0.985614	0.927277	0.597643	0.8194
	4.6	0.868311	0.859708	0.9824	0.691018	0.858739	0.817389	0.941037	0.904567	0.88675	1.00493	0.892025	0.833182	0.900426	0.937642	0.731856	0.57665	0.78378
	4.8	0.870482	0.841213	0.979272	0.724499	0.83168	0.818256	0.963517	0.809394	0.90248	1.00371	0.900876	0.804991	0.822514	1.05041	0.828483	0.616625	0.840421
	5	0.859795	0.888382	0.964847	0.702829	0.865387	0.85163	0.859715	0.876633	0.874124	0.974266	0.882934	0.851218	0.817082	1.03034	0.83716	0.595349	0.856533
	5.2	0.869415	0.896976	0.946869	0.706553	0.888884	0.859322	0.870233	0.894145	0.881171	0.941037	0.901547	0.855579	0.863929	0.97515	0.798012	0.663432	0.817166
	5.4	0.978314	0.941574	1.03357	0.731928	0.856419	0.848494	0.9367	0.901503	0.88958	1.04496	0.874222	0.876775	0.994917	1.06993	0.962139	0.605325	0.851115
	5.6	0.980563	0.950196	0.98123	0.734863	0.914234	0.839626	0.88904	0.926875	0.886482	1.01079	0.954521	0.822315	0.991269	1.03732	0.953708	0.608937	0.856412
	Coupled
	Time (s)	Normalized fluorescence intensity (n = 6)
	0	0	0	0	0	0	0
	0.2	0.114591	0.083998	0.14327	0.109465	0.039044	0.097718
	0.4	0.170941	0.165471	0.317728	0.34278	0.21054	0.291743
	0.6	0.28955	0.32467	0.340001	0.391849	0.274497	0.395641
	0.8	0.318192	0.377855	0.398907	0.458952	0.3614	0.48936
	1	0.440341	0.460307	0.545118	0.536657	0.365121	0.57212
	1.2	0.471798	0.45111	0.483696	0.583269	0.431978	0.594427
	1.4	0.487155	0.645019	0.687058	0.583366	0.464081	0.67122
	1.6	0.58593	0.646761	0.667322	0.624629	0.539778	0.656601
	1.8	0.551404	0.552149	0.699295	0.604047	0.510417	0.731205
	2	0.582378	0.633421	0.664435	0.659251	0.574173	0.817324
	2.2	0.588259	0.545451	0.790951	0.680662	0.531542	0.771301
	2.4	0.624104	0.546595	0.759827	0.779096	0.582827	0.742972
	2.6	0.620425	0.640122	0.759699	0.765285	0.606277	0.78753
	2.8	0.677887	0.713238	0.795938	0.757358	0.598918	0.85901
	3	0.698111	0.790144	0.759427	0.816685	0.64305	0.812232
	3.2	0.711014	0.626613	0.750555	0.768007	0.681179	0.831994
	3.4	0.788356	0.756516	0.688463	0.815223	0.670017	0.823308
	3.6	0.848719	0.763101	0.776334	0.69364	0.677619	0.907565
	3.8	0.82708	0.645889	0.646821	0.893104	0.639261	0.835549
	4	0.715903	0.875222	0.789686	0.89626	0.743885	0.796713
	4.2	0.849072	0.829994	0.744164	0.838726	0.782498	0.80909
	4.4	0.883433	0.823362	0.809182	0.878911	0.662003	0.849302
	4.6	0.817	0.958447	0.837441	0.870547	0.674672	0.845705
	4.8	0.794052	0.836947	0.808254	0.887994	0.745469	0.886045
	5	0.898736	0.703509	0.860433	0.89979	0.770876	0.946319
	5.2	0.852958	0.849606	0.961996	0.829234	0.779203	0.940945
	5.4	0.867751	0.752833	0.785645	0.893066	0.759557	0.845511
	5.6	0.89542	0.829173	0.81657	0.917444	0.748596	0.955136
	5.8	0.920373	0.909347	0.906232	0.936018	0.693237	0.923292
	6	0.968675	0.780469	0.825199	0.834123	0.856865	0.909805
	6.2	0.876726	0.83305	0.76302	1.00014	0.777857	0.903026
	6.4	0.919577	0.80557	0.774294	0.938686	0.806983	0.875524
	6.6	0.949888	0.820435	0.845143	0.924807	0.823631	0.924132
	6.8	0.952002	1.02199	0.904781	1.0158	0.80438	0.957072

## Sheet: Fig 5h
Figure 5h
	NaCl 50 mM			NaCl 100 mM			NaCl 200 mM
		Fluorescence intensity (AU)			Fluorescence intensity (AU)			Fluorescence intensity (AU)
		Probe-rich	Probe-poor		Probe-rich	Probe-poor		Probe-rich	Probe-poor
		506.08	325.95		384.96	242.24		122.87	113.97
		478.19	293.43		350.11	216.45		123.34	113.38
		367.06	252.34		313.8	208.08		122.33	113.11
		349.73	232.73		343.81	230.97		121.69	113.5
		334.51	222.21		380.62	240.31		119.38	113.51
		374.43	229.3		359.71	232.95		120.01	114.02
		373.95	239.97		379.9	249.04		120.67	114.51
		440.8	266.35		324.97	208.57		121.35	115.29
		576.91	299.14		323.9	223.88		122.25	113.08
		457.23	293.95		362.53	263.79		124.18	113.87
		568.9	324.47		362.99	259.12		120.08	114.36
		576.83	335.7		370.84	245.5		118.99	112.96
		624.66	352.46		351.44	248.5		117.94	113.59
		561.09	308.94		385.09	256.58		117.08	112.97
		515.75	267.82		384.41	247.98		118.65	112.39
		469.46	268.83		382.17	244.48		120.62	112.2
		487.15	319.16		375.7	258.3		122.52	115.65
		248.96	165.89		390.82	244.49		123.3	113.17
		300.38	190.49		378.51	260.11		122.4	114.5
		352.11	194.13		367.6	240.61		121.92	113.31
		329.01	202.02		121.71	111.55		123.52	115.13
		351.8	212.35		121.47	111.85		122.82	114.43
		311.54	188.43		122.58	113.3		122.15	113.97
		350.64	199.18		123.65	112.15		121.53	114
		286.62	184.06		127.72	115.48		121.71	113.72
		434.09	233.55		126.21	114.66		120.34	114.24
		411.84	227.06		123.89	115.15		119.76	114.41
		421.93	238.58		123.58	111.62		121.6	115.73
		394.27	232.62		123.18	109.78		122.71	113.44
		370.55	224.91		123.39	111.23		122.4	114.5
		352.12	222.68		144.4	122.37		119.21	111.96
		317.09	207.62		145.07	122.22		115.63	111.81
		344.44	207.22		142.98	122.38		116.9	112.21
		358.38	203.13		139.03	120.24		116.9	112.4
		365.36	215.06		137.43	118.22		117.92	112.09
		363.83	228.12		139.62	120.48		118.58	113.45
		395.47	232.28		142.13	121.43		118.5	113.88
		392.68	231.82		150.59	123.72		120.21	113.67
		385.28	226.48		149.21	121.65		121.42	113.25
		570.03	314.22		146.56	121.35		120.47	113.92
		599.67	332.07		144.24	120.92		117.15	110.28
		613.32	350.55		145.35	121.99		115.18	109.53
		615.13	373.73		147.97	122.54		115.08	109.92
		612.35	367.69		149.44	122.83		114.68	109.11
		632.84	366.75		150.11	124.04		114.39	109.09
		609.37	351.44		152.47	124.9		112.89	110.08
		588.52	332.08		152.81	123.35		113.89	110.07
		567.64	314.79		132.9	117.93		115.5	109.08
		536.35	322.03		132.7	117.08		115.68	108.96
		250.16	174.57		133.57	117.04		116.54	110.12

## Sheet: Fig 6c
Figure 6c		Fluorescence intensity (AU)
	Position (µm)	Protein channel	Lipid channel
	0	108	283
	0.1625	101.098	280.734
	0.325	104.505	284.844
	0.4875	112.144	262.799
	0.65	108.713	254.46
	0.8125	112.521	255.145
	0.975	103.917	253.727
	1.1375	107.888	285.41
	1.3	106.18	279.536
	1.4625	112.787	281.689
	1.625	105.567	281.349
	1.7875	108.022	274.622
	1.95	106.336	289.872
	2.1125	113.014	289.901
	2.275	112.602	269.315
	2.4375	111.513	309.58
	2.6	109.889	280.623
	2.7625	110.5	272.25
	2.925	111.823	282.685
	3.0875	110.485	293.652
	3.25	108.18	264.644
	3.4125	109.625	276.529
	3.575	102.443	253.197
	3.7375	129.131	263.053
	3.9	121.682	277.886
	4.0625	119.542	269.388
	4.225	129.156	240.176
	4.3875	130.557	241.356
	4.55	135.315	215.388
	4.7125	135.972	240.91
	4.875	142.893	235.474
	5.0375	127.701	191.425
	5.2	136.996	203.308
	5.3625	139.213	207.438
	5.525	128	205
	5.6875	127.307	201.275
	5.85	134.187	202.443
	6.0125	130.453	198.346
	6.175	132.27	211.19
	6.3375	140.61	195.488
	6.5	138.384	206.218
	6.6625	138.12	206.959
	6.825	139.578	224.758
	6.9875	142.109	211.855
	7.15	124.1	204.938
	7.3125	131.115	203.58
	7.475	141.865	199.118
	7.6375	139.728	225.95
	7.8	144.246	228.28
	7.9625	139.653	201.593
	8.125	126.74	226.156
	8.2875	135.75	221
	8.45	137.82	215.789
	8.6125	135.869	199.082
	8.775	147.27	202.526
	8.9375	154.544	212.196
	9.1	151.699	177.433
	9.2625	143.45	204.588
	9.425	156.872	186.111
	9.5875	151.981	195.114
	9.75	162.159	210.803
	9.9125	154.375	197.353
	10.075	161.938	197.626
	10.2375	152.529	185.348
	10.4	144.543	180.145
	10.5625	161.978	163.516
	10.725	153.875	160.955
	10.8875	161.542	165.499
	11.05	161	189
	11.2125	157.814	149.482
	11.375	157.436	151.893
	11.5375	169.341	156.047
	11.7	157.142	160.73
	11.8625	157.617	158.064
	12.025	156.865	156.453
	12.1875	151.423	156.349
	12.35	152.446	149.159
	12.5125	155.186	165.26
	12.675	165.187	163.917
	12.8375	163.163	160.385
	13	155.367	146.18
	13.1625	149.802	158.247
	13.325	154.235	158.619
	13.4875	162.861	148.076
	13.65	157.792	152.46
	13.8125	154.5	157.25
	13.975	155.052	165.336
	14.1375	158.693	141.093
	14.3	159.446	159.592
	14.4625	150.756	168.522
	14.625	152.55	163.789
	14.7875	134.416	187.257
	14.95	129.571	214.678
	15.1125	122.052	227.531
	15.275	121.823	249.934
	15.4375	110.768	270.643
	15.6	108.37	266.104
	15.7625	109.561	275.279
	15.925	109.72	277.394
	16.0875	116.493	294.656
	16.25	107.934	279.83
	16.4125	109.215	268.38
	16.575	101	271
	16.7375	108.419	264.625
	16.9	110.246	288.208
	17.0625	108.977	289.033
	17.225	112.959	276.17
	17.3875	107.953	279.906
	17.55	100.716	294.481
	17.7125	107.402	285.992
	17.875	109.675	279.09
	18.0375	107.65	300.75
	18.2	112.225	307.747
	18.3625	107.91	273.686
	18.525	102.076	274.536
	18.6875	107.88	303.621
	18.85	109.125	301.017
	19.0125	111.396	295.508
	19.175	107.474	288.616
	19.3375	102.5	286.25
	19.5	101.356	310.291
	19.6625	111.999	309.471
	19.825	107.363	289.495
	19.9875	110.128	286.744
	20.15	114.325	287.585
	20.3125	116.742	278.376
	20.475	113.415	286.228
	20.6375	109.486	283.299
	20.8	109.498	271.01
	20.9625	104.148	298.714
	21.125	105.945	296.156
	21.2875	107.393	292.328
	21.45	113.706	292.01
	21.6125	114.662	270.524
	21.775	112.609	286.907
	21.9375	117.776	303.814
	22.1	113	285

[truncated: 1 more sheets: Supplementary Fig. 7]
